# Supplementary material for: Corticosteroids for the Treatment of Internal Temporomandibular Joint Disorders: A Systematic Review and Network Meta-Analysis
Source: J Clin Med. 2024 Aug 4;13(15):4557. doi: 10.3390/jcm13154557 (PMC11313177; doi:10.3390/jcm13154557)
Supplement: Supplementary file 1 [file jcm-13-04557-s001.zip]

Archive with 1 entries (1 files):
- jcm-3088584-supplementary.pdf
